# Supplementary material for: Antibody Recognition of Human Epidermal Growth Factor Receptor-2 (HER2) Juxtamembrane Domain Enhances Anti-Tumor Response of Chimeric Antigen Receptor (CAR)-T Cells
Source: Antibodies (Basel). 2024 Jun 7;13(2):45. doi: 10.3390/antib13020045 (PMC11200690; doi:10.3390/antib13020045)
Supplement: Supplementary file 1 [file antibodies-13-00045-s001.zip]

Archive with 1 entries (1 files):
- antibodies-2956349-supplementary.pdf
